# Supplementary material for: Optimized Prime Editing of Human Induced Pluripotent Stem Cells to Efficiently Generate Isogenic Models of Mendelian Diseases
Source: Int J Mol Sci. 2024 Dec 26;26(1):114. doi: 10.3390/ijms26010114 (PMC11719581; doi:10.3390/ijms26010114)
Supplement: Supplementary file 1 [file ijms-26-00114-s001.zip]

Archive with 1 entries (1 files):
- ijms-3385740-supplementary.pdf
